# Supplementary material for: Vitamin D regulates COVID-19 associated severity by suppressing the NLRP3 inflammasome pathway
Source: PLoS One. 2024 May 15;19(5):e0302818. doi: 10.1371/journal.pone.0302818 (PMC11095707; doi:10.1371/journal.pone.0302818)
Supplement: S1 File — (XLSX) [file pone.0302818.s003.xlsx]

## Sheet: GSE152075
	GSE152075	Nasopharyngeal swabs (Human)
	log2FoldChange	lfcSE	padj
NLRP3	1.24589	0.325256	0.000119767
PYCARD	-1.23954	0.268419	4.571e-06
GSDMD	-1.48997	0.270547	5.17015e-08
IL1B	1.07584	0.437042	0.0123098
IL18	NS	NS	NS
CASP1	1.82072	0.283065	2.27838e-10

## Sheet: EGAS00001004503
EGAS00001004503	Whole blood (Human)
	Severe vs Control
	log2FoldChange	lfcSE	padj
NLRP3	1.25473	0.24586	3.65954e-07
PYCARD	NS	NS	NS
GSDMD	NS	NS	NS
IL1B	1.38249	0.280914	8.74105e-07
IL18	NS	NS	NS
CASP1	1.21754	0.195345	4.46598e-10

## Sheet: GSE145926 
	Bronchoalveolar lavage fluid (Human)	GSE145926
	logFC	adj.P.Val
NLRP3	0.460437	0	M1_like Macrophages
PYCARD	0.313789	0	M2_like Macrophages
GSDMD	0.404447	0	M1_like Macrophages
IL1B	0.513723	5.70586e-169	M1_like Macrophages
IL18	NA	NA	NA
CASP1	0.489852	0	M1_like Macrophages

## Sheet: GSE149689 
	Peripheral blood mononuclear cells	GSE149689
	logFC	adj.P.Val
NLRP3	0.255709	6.27455e-05
CASP1	0.297135	3.68137e-06
IL1B	1.16203	2.30255e-78
PYCARD	NA	NA
GSDMD	NA	NA
IL18	NA	NA

## Sheet: GSE182264 
	GSE182264	Peritoneal macrophages (Mouse)
	log2FoldChange	lfcSE	padj
NLRP3	1.21851	0.0679473	3.4e-09
PYCARD	NA	NA	NA
GSDMD	0.428133	0.130108	9.12e-09
IL1B	4.04565	0.0926981	1.66e-12
IL18	0.715222	0.0590996	4.13e-10
CASP1	NA	NA	NA

## Sheet: GSE208320
	GSE208320	THP-1-derived macrophages (Human)
	log2FoldChange	lfcSE	padj
NLRP3	2.78449	0.0456631	0.0113327
PYCARD	2.48497	0.0901743	0.0396594
GSDMD	2.84677	0.0693729	0.0100062
IL1B	3.95914	0.194977	0.025424
IL18	NS	NS	NS
CASP1	2.5817	0.0481596	0.012712

## Sheet: GSE169241 
	GSE169241	Human Embryonic stem cell (ES)derived macrophage
	log2FoldChange	lfcSE	padj
NLRP3	1.2166	0.00880644	0.0042
PYCARD	NA	NA	NA
GSDMD	NA	NA	NA
IL1B	2.3373	0.0248801	0.0188
IL18	NA	NA	NA
CASP1	NA	NA	NA
